# Supplementary material for: Reestablishment of Notopygos megalops McIntosh, description of N. caribea sp. n. from the Greater Caribbean and barcoding of “amphiamerican” Notopygos species (Annelida, Amphinomidae)
Source: Zookeys. 2012 Sep 28;(223):69–84. doi: 10.3897/zookeys.223.3561 (PMC3501236; doi:10.3897/zookeys.223.3561)
Supplement: XML Treatment for Notopygos caribea [file zookeys.223.3561-treatment1.xml]

<!DOCTYPE tp:taxon-treatment
  PUBLIC "-//TaxonX//DTD Taxonomic Treatment Publishing DTD v0 20100105//EN" "tax-treatment-NSO.dtd">
<tp:taxon-treatment xmlns:tp="http://www.plazi.org/taxpub"><tp:treatment-meta><mixed-citation publication-type="journal"><person-group><name><surname>Yáñez-Rivera</surname><given-names>Beatriz</given-names></name><name><surname>Carrera-Parra</surname><given-names>Luis Fernando</given-names></name></person-group><article-title>Reestablishment of 
                    <italic>Notopygos megalops</italic> McIntosh, description of 
                    <italic>N. caribea</italic> sp. n. from the Greater Caribbean and barcoding of “amphiamerican” 
                    <italic>Notopygos</italic> species (Annelida, Amphinomidae)
                </article-title><source>Zookeys</source><day>28</day><month>9</month><year>2012</year><volume>2012</volume><issue>223</issue><fpage>69</fpage><lpage>84</lpage><pub-id pub-id-type="doi">10.3897/zookeys.223.3561</pub-id></mixed-citation></tp:treatment-meta><tp:nomenclature><tp:taxon-name>
                            <tp:taxon-name-part taxon-name-part-type="genus">Notopygos</tp:taxon-name-part>
                            <tp:taxon-name-part taxon-name-part-type="species">caribea</tp:taxon-name-part>
                        <object-id xmlns:xlink="http://www.w3.org/1999/xlink" xlink:type="simple">urn:lsid:zoobank.org:act:6D3A9313-282E-4297-87B3-FDD4E6756370</object-id>
								<object-id xmlns:xlink="http://www.w3.org/1999/xlink" xlink:type="simple">http://species-id.net/wiki/Notopygos_caribea</object-id>
								</tp:taxon-name><tp:taxon-status xmlns:xlink="http://www.w3.org/1999/xlink" xlink:type="simple">sp. n.</tp:taxon-status><xref ref-type="fig" rid="F2">Figures 2</xref><xref ref-type="fig" rid="F4">, 4c, f</xref><tp:nomenclature-citation-list><tp:nomenclature-citation><tp:taxon-name>Notopygos crinita</tp:taxon-name><comment><xref ref-type="bibr" rid="B29">Treadwell 1901</xref>:194 (<italic>partim, non</italic><xref ref-type="bibr" rid="B7">Grube 1855</xref>).</comment></tp:nomenclature-citation></tp:nomenclature-citation-list></tp:nomenclature><tp:treatment-sec sec-type="Type-material"><title>Type-material.</title><p>Holotype [ECOSUR 0145 (ECOSUR-OH-0213)] Xahuayxhol, Quintana Roo, México, <named-content xmlns:xlink="http://www.w3.org/1999/xlink" content-type="dwc:verbatimCoordinates" xlink:type="simple">18°30'30"N, 87°44'02"W</named-content>, August 2004, 1 m, reef lagoon, coralline rock, Coll. LFCP. Paratypes (3) ECOSUR 0146, 0147, 0148] the same data as for holotype (<xref ref-type="fig" rid="F1">Fig. 1</xref>).</p><fig id="F1" position="float" orientation="portrait"><label>Figure 1.</label><caption><p>Localities from material reviewed. Circles: <italic><tp:taxon-name>Notopygos caribea</tp:taxon-name></italic> sp. n., squares: <italic><tp:taxon-name>Notopygos megalops</tp:taxon-name></italic>, red: type material, blue: additional material.</p></caption><graphic xmlns:xlink="http://www.w3.org/1999/xlink" xlink:href="ZooKeys-223-069-g001.jpg" position="float" orientation="portrait" xlink:type="simple"/></fig></tp:treatment-sec><tp:treatment-sec sec-type="Additional material"><title>Additional material.</title><p>[ECOSUR P2641] Xcalak, Quintana Roo, México, sta. 4, <named-content xmlns:xlink="http://www.w3.org/1999/xlink" content-type="dwc:verbatimCoordinates" xlink:type="simple">18°16'57"N, 87°49'8"W</named-content>, in nightlight lift-net, August 2005, Coll. L. Vazquez. [USNM 15921] Sail Rock, Off Saint Thomas, 37 m, coral; [USNM 20296] Pillars of Hercules, English Harbor, Antigua; [USNM 15859] Puerto Rico; [USNM 20273] Barbados (<xref ref-type="fig" rid="F1">Fig. 1</xref>); all as <italic><tp:taxon-name>Notopygos crinita</tp:taxon-name></italic>.</p></tp:treatment-sec><tp:treatment-sec sec-type="Description"><title>Description.</title><p>Holotype (ECOSUR 0145) mature male, complete, with 30 chaetigers, 3 cm total length, 1 cm wide. Body fusiform, orange to light brown, with reddish-brown branchiae. Pigmentation pattern complex, triangular and rhomboid forms covering the dorsum (<xref ref-type="fig" rid="F2">Figs 2C</xref><xref ref-type="fig" rid="F4">, 4F</xref>). Prostomium semicircular with four eyes in pigmented strip, anterior eyes twice size of posterior ones (<xref ref-type="fig" rid="F2">Fig. 2A</xref>). Median antenna in central position on prostomium, long and slender (1.1 mm long, <xref ref-type="fig" rid="F2">Figs 2A</xref>, <xref ref-type="fig" rid="F4">4C</xref>); pair of lateral antennae placed on anterior prostomial margin, size similar to median antenna (1 mm long). Lips with lateral palps, shorter than lateral antennae (0.7 mm). Mouth ventral between peristomium and chaetiger 3.</p><p>Caruncle oval (2.9 mm long, 1.7 mm wide), with an elevated central lobe with about 20 folds (<xref ref-type="fig" rid="F4">Fig. 4C</xref>). Row of circular projection protruding between each pair of folds in middle of caruncle (<xref ref-type="fig" rid="F2">Figs 2B</xref><xref ref-type="fig" rid="F4">, 4C</xref>). Lateral lobes flattened with pigmented base and folding edge with 19 and 22 folds (<xref ref-type="fig" rid="F4">Fig. 4C</xref>).</p><p>Branchiae from chaetiger 5 (<xref ref-type="fig" rid="F2">Fig. 2I</xref>), present throughout body. Each branchia with main short stem, branching in several filaments of various thicknesses and lengths (<xref ref-type="fig" rid="F2">Fig. 2E</xref>). First branchia with 11 branchial filaments, second branchia with about 20,<!--PageBreak--> middle one with about 40, posterior branchiae with 35–45 filaments up to the last chaetiger, where filaments are fewer. The large number of filaments causes a secondary ramification without a defined pattern.</p><p>Parapodia biramous, notopodium with double cirri and neuropodium with single ventral cirrus. Notopodial cirri differing; accessory cirrus (= branchial cirrus) simple with similar length along body (1.0–1.2 mm); dorsal cirrus with short, thick cirrophore (0.5 mm) in first chaetigers, subsequent ones with long slender cirrophore (1 mm) and cirrostyle (1.5 mm, <xref ref-type="fig" rid="F2">Fig. 2F</xref>). Ventral cirri similar along body, cirrophore short (0.2 mm) and cirrostyle long (1 mm), decreasing towards last chaetigers.</p><p>Noto- and neurochaetae all asymmetrically furcated, slender (&lt;0.03 mm), ratio of difference between short and long tines varies from three to four times (<xref ref-type="fig" rid="F2">Fig. 2D</xref>). First chaetigers with some notochaetae with extra long tines, 10 to 30 times longer than short tines. Both neuro- and notochaetae include short and long types; shorter chaetae on exterior edge of chaetal lobe. Chaetae of first chaetigers with serrated margin. Some chaetae with an external “hard cover” that easily breaks up, giving the impression of being articulated (<xref ref-type="fig" rid="F2">Fig. 2H</xref>).</p><p>Anus dorsal, on chaetiger 23. Posterior end margin with pair of distal lobes (0.5 mm long, 0.5 mm wide in the widest part, <xref ref-type="fig" rid="F2">Fig. 2G</xref>).</p><p>Gametes: Gametes are located in the coelom. Oocytes are 40–57 μm in diameter (mean: 28.7±8.3 μm, n=20, one paratype female). Spermatozoids have a spherical head (~ 3 μm), ect-aquasperm type, aggregated in a mass (holotype).</p><p><!--PageBreak-->Variation: Material examined varied in total length from 1.0 to 2.1 cm, in width from 0.3 to 0.5 cm, chaetigers from 23 to 26, and varies in the following features. Prostomium: median antenna similar length to lateral ones (from 0.4 mm to 1 mm), palps shorter (0.3–0.7 mm). In some worms the pigmented strip on the prostomium<!--PageBreak--> continues to the buccal lips, around the palps, and even onto the ventral body with a dark region, although in holotype this pigmentation is faded. Caruncle fold number varies from 13 in smallest to 20; in all specimens number of folds between elevated lobe and laterals is very similar (±2). Pigmented circular projections in mid-caruncle faded in some preserved specimens. Number of branchial filaments is size-dependent, smallest specimens having only three to nine, largest specimens having up to 25 filaments in median region. Branchiae from chaetiger 5 in both juvenile and adults.</p><fig id="F2" position="float" orientation="portrait"><label>Figure 2.</label><caption><p><italic><tp:taxon-name>Notopygos caribea</tp:taxon-name></italic> sp. n. <bold>A</bold> Prostomium, dorsal view <bold>B</bold> Caruncle, arrow showing circular projection in the middle of the caruncle <bold>C</bold> Pigmentation pattern between chaetiger 9–12 <bold>D</bold> Notochaeta from chaetiger 10 <bold>E</bold> Branchia and accessory dorsal cirrus from chaetiger 15 <bold>F</bold> Main dorsal cirrus from chaetiger 15 <bold>G</bold> Distal lobes <bold>H</bold> Chaetal fragmentation <bold>I</bold> Anterior part of live specimen from Guana Island, BVI (photo: Leslie Harris), arrows showing branchiae beginning. Holotype: <bold>A, B, E–G</bold>, paratype: <bold>C, D, H</bold>. <bold>ADC</bold> accessory dorsal cirrus <bold>LA</bold> lateral antennae <bold>Li</bold> lips <bold>MA</bold> median antenna <bold>Pa</bold> palps. Scale bar: <bold>A, B, E-G</bold>= 0.5 mm, <bold>D</bold>= 100 μm.</p></caption><graphic xmlns:xlink="http://www.w3.org/1999/xlink" xlink:href="ZooKeys-223-069-g002.jpg" position="float" orientation="portrait" xlink:type="simple"/></fig></tp:treatment-sec><tp:treatment-sec sec-type="Etymology"><title>Etymology.</title><p>The specific name refers to the distribution area of the species.</p></tp:treatment-sec><tp:treatment-sec sec-type="Distribution"><title>Distribution.</title><p>Greater Caribbean basin in shallow waters, related to coralline areas, particular associations are unknown.</p></tp:treatment-sec><tp:treatment-sec sec-type="Remarks"><title>Remarks. </title><p><italic><tp:taxon-name>Notoygos caribea</tp:taxon-name></italic> sp. n. is characterized by the complex pigmentation pattern covering the dorsum with triangular and rhomboid forms (<xref ref-type="fig" rid="F2">Figs 2C</xref><xref ref-type="fig" rid="F4">, 4F</xref>), and by other features such as branchiae beginning on chaetiger 5, anus on chaetiger 23, and a prominent caruncle with a median keel with a series of highlighted points arranged in a a longitudinal row of circles. The juvenile specimen also shows the coloration pattern and the distinctive caruncle. The coloration pattern on the caruncle of some specimens is faded; however, it is possible to distinguish the serial projections on the mid-caruncle.</p><p>The most common species recorded in the Atlantic is <italic><tp:taxon-name>Notopygos crinita</tp:taxon-name></italic>. This species was briefly described by <xref ref-type="bibr" rid="B7">Grube (1855)</xref> from St Helena. He did not comment on pigmentation pattern and omitted the presence of the second dorsal cirri; furthermore, chaetae are described only as pale yellow, long and asymmetrically bifurcated. Unfortunately, the holotype of <italic><tp:taxon-name>Notopygos crinita</tp:taxon-name></italic> [ZMB Verm. 3330] in the Zoologisches Museum, Berlin is lost (<xref ref-type="bibr" rid="B11">Hartwich 1993</xref>), so new topotypical materials are needed for a complete redescription, but this is beyond the scope of this study. However, the differences in anus position (21 vs. 23 in <italic><tp:taxon-name>Notopygos caribea</tp:taxon-name></italic> sp. n.), size of the second cirri (indistinguishable vs. prominent in <italic><tp:taxon-name>Notopygos caribea</tp:taxon-name></italic> sp. n.), pigmentation pattern (unstated, as not denoting vs. complex in <italic><tp:taxon-name>Notopygos caribea</tp:taxon-name></italic> sp. n.) and caruncle (crenulated vs. well-defined structure in <italic><tp:taxon-name>Notopygos caribea</tp:taxon-name></italic> sp. n.) allowed us to separate the two species.</p><p><xref ref-type="bibr" rid="B17">Kinberg (1910)</xref> recorded one specimen from St Helena as <italic><tp:taxon-name>Notopygos crinita</tp:taxon-name></italic>; however, the illustration shows one dorsal cirrus per notopodium and his description confirms this character. In addition, Kinberg stated that the specimen lacks the dorsal anus; thus we consider that this specimen does not belong to <italic><tp:taxon-name>Notopygos</tp:taxon-name></italic>, possibly a juvenile <italic><tp:taxon-name>Chloeia</tp:taxon-name></italic>.</p><p>Material from Puerto Rico on corals revised by <xref ref-type="bibr" rid="B29">Treadwell (1901)</xref> was identified as <italic><tp:taxon-name>Notopygos crinita</tp:taxon-name></italic>; however, in the description he refers to the row of small dark brown bead-like elevations on the median fold of the caruncle. The mention of this characteristic feature of the caruncle in the Treadwell specimens allows us to assume that the Puerto Rico specimens belong to <italic><tp:taxon-name>Notopygos caribea</tp:taxon-name></italic> sp. n.</p><p>In the Indo-Pacific region, eight <italic><tp:taxon-name>Notopygos</tp:taxon-name></italic> species have branchiae beginning on chaetiger 5 (<xref ref-type="table" rid="T1">Table 1</xref>):</p><table-wrap id="T1" position="float" orientation="portrait"><label>Table 1.</label><caption><p>Comparison of relevant features in some <italic><tp:taxon-name>Notopygos</tp:taxon-name></italic> species. For branchiae start and anus position, the numbers indicate chaetigers.</p></caption><table><tbody><tr><th rowspan="1" colspan="1"><bold>Species</bold></th><th rowspan="1" colspan="1"><bold>Branchiae beginning</bold></th><th rowspan="1" colspan="1"><bold>Caruncle</bold></th><th rowspan="1" colspan="1"><bold>Pigmentation pattern</bold></th><th rowspan="1" colspan="1"><bold>Anus location</bold></th><th rowspan="1" colspan="1"><bold>Distribution</bold></th></tr><tr><td rowspan="1" colspan="1"><italic><tp:taxon-name>Notopygos crinita</tp:taxon-name></italic> Grube, 1855</td><td rowspan="1" colspan="1">5</td><td rowspan="1" colspan="1">Ovoid, crenulated, ornamented with elevated median lobe </td><td rowspan="1" colspan="1">–</td><td rowspan="1" colspan="1">21+ Ehlers, 1887 (intersegment 21–22)</td><td rowspan="1" colspan="1">Atlantic St Helena</td></tr><tr><td rowspan="1" colspan="1"><italic><tp:taxon-name>Notopygos ornata</tp:taxon-name></italic> Grube &amp; Ørsted in <xref ref-type="bibr" rid="B8">Grube 1857</xref></td><td rowspan="1" colspan="1">4</td><td rowspan="1" colspan="1">About 20 folds in the elevated lobe with a row of ovals in the middle. Lateral lobes with pigmented areas (Fig. 4E)</td><td rowspan="1" colspan="1">Complex Triangular and rhomboid forms in symmetric pattern, 50% of cover (Figs 4E; 5)</td><td rowspan="1" colspan="1">24+ Monro, 1933 (23)</td><td rowspan="1" colspan="1">Eastern Pacific</td></tr><tr><td rowspan="1" colspan="1"><italic><tp:taxon-name>Notopygos megalops</tp:taxon-name></italic> McIntosh, 1885</td><td rowspan="1" colspan="1">6</td><td rowspan="1" colspan="1">About 6 folds in the elevated lobe with a row of rectangles in the middle. Narrow lateral lobes (Fig. 3B)+ (folded structure)</td><td rowspan="1" colspan="1">Only in the cirrophore</td><td rowspan="1" colspan="1">18–19+ (undescribed)</td><td rowspan="1" colspan="1">Greater Caribbean</td></tr><tr><td rowspan="1" colspan="1"><italic><tp:taxon-name>Notopygos rayneri</tp:taxon-name></italic> (Baird, 1870)</td><td rowspan="1" colspan="1">5</td><td rowspan="1" colspan="1">Three lobes strongly wrinkled. The central lobe detached.</td><td rowspan="1" colspan="1">Complex Dorsum violet with white lines crossing in diverse directions</td><td rowspan="1" colspan="1">22</td><td rowspan="1" colspan="1">Indo-Pacific</td></tr><tr><td rowspan="1" colspan="1"><italic><tp:taxon-name>Notopygos flavus</tp:taxon-name></italic> Haswell, 1878</td><td rowspan="1" colspan="1">5</td><td rowspan="1" colspan="1">Elongated and sinuous. Details undescribed.</td><td rowspan="1" colspan="1">Lack of pigmentation</td><td rowspan="1" colspan="1">undescribed</td><td rowspan="1" colspan="1">Indo-Pacific</td></tr><tr><td rowspan="1" colspan="1"><italic><tp:taxon-name>Notopygos variabilis</tp:taxon-name></italic> Potts, 1909</td><td rowspan="1" colspan="1">5</td><td rowspan="1" colspan="1">Three lobes with slack arrangement. Lateral lobes with pigmented areas (Fig. 4A)</td><td rowspan="1" colspan="1">Orange spots like chessboard (live), Unpigmented in preserved material.</td><td rowspan="1" colspan="1">22–25</td><td rowspan="1" colspan="1">Indian Ocean</td></tr><tr><td rowspan="1" colspan="1"><italic><tp:taxon-name>Notopygos sibogae</tp:taxon-name></italic> Horst, 1911</td><td rowspan="1" colspan="1">5</td><td rowspan="1" colspan="1">Lateral lobes with a dark tone and 16–17 folds. Central lobe undescribed</td><td rowspan="1" colspan="1">Each segment colorless with an area having triangular shape. Violet band around the notopodium and only secondary cirri violet</td><td rowspan="1" colspan="1">23</td><td rowspan="1" colspan="1">Indo-Pacific</td></tr><tr><td rowspan="1" colspan="1"><italic><tp:taxon-name>Notopygos cirratus</tp:taxon-name></italic> Horst, 1911</td><td rowspan="1" colspan="1">5</td><td rowspan="1" colspan="1">Lateral lobes with 11 folds without pigmentation. Central lobe undescribed</td><td rowspan="1" colspan="1">Each segment has three areas. Grey with a dark band around the base of each notopodium and violet cirrophore</td><td rowspan="1" colspan="1">Intersegment 23–24 on a papilla</td><td rowspan="1" colspan="1">Indo-Pacific</td></tr><tr><td rowspan="1" colspan="1"><italic><tp:taxon-name>Notopygos gigas</tp:taxon-name></italic> Horst, 1911</td><td rowspan="1" colspan="1">5</td><td rowspan="1" colspan="1">Lateral lobes with 30 folds and pigmented areas. Central lobe undescribed.</td><td rowspan="1" colspan="1">Violet or brown in the middle of dorsum with several white lines. Branchiae and two dorsal cirri pigmented.</td><td rowspan="1" colspan="1">25</td><td rowspan="1" colspan="1">Indo-Pacific</td></tr><tr><td rowspan="1" colspan="1"><italic><tp:taxon-name>Notopygos horsti</tp:taxon-name></italic> Monro, 1924</td><td rowspan="1" colspan="1">5</td><td rowspan="1" colspan="1">18 folds in the elevated lobe with two rows of small circles. Lateral lobes with light pigmented areas (Fig. 4B)</td><td rowspan="1" colspan="1">Dorsum marbled with a dark purple pigment, which covers the basal branchiae portion</td><td rowspan="1" colspan="1">Intersegment 22–23</td><td rowspan="1" colspan="1">Indo-Pacific</td></tr><tr><td rowspan="1" colspan="1"><italic><tp:taxon-name>Notopygos andrewsi</tp:taxon-name></italic> Monro, 1924</td><td rowspan="1" colspan="1">5</td><td rowspan="1" colspan="1">More than 25 folds in the elevated lobe, without pigmented areas (Fig. 4D)</td><td rowspan="1" colspan="1">Dorsum with crossed lines and raised longitudinal ridges (Fig. 4G)</td><td rowspan="1" colspan="1">24</td><td rowspan="1" colspan="1">Indo-Pacific</td></tr><tr><td rowspan="1" colspan="1"><italic><tp:taxon-name>Notopygos caribea</tp:taxon-name></italic> sp. n.</td><td rowspan="1" colspan="1">5</td><td rowspan="1" colspan="1">About 20 folds in the elevated lobe, with a row of circles in the middle. Lateral lobes with pigmented areas (Figs 2B, I, 4C)</td><td rowspan="1" colspan="1">Complex Triangular and rhomboid forms, 90% of cover (Figs 2C, I, 4F, 5)</td><td rowspan="1" colspan="1">23</td><td rowspan="1" colspan="1">Greater Caribbean</td></tr></tbody></table><table-wrap-foot><fn><p>+ Modified after original description; in parenthesis, original data.</p></fn></table-wrap-foot></table-wrap><p>1) <italic><tp:taxon-name>Notopygos rayneri</tp:taxon-name></italic> (Baird, 1870) from north-eastern Australia also has a complex pigmentation pattern but with white lines crossing in various directions, whereas <italic><tp:taxon-name>Notopygos caribea</tp:taxon-name></italic> sp. n. lacks white lines even in live specimens (<xref ref-type="fig" rid="F2">Figs 2I</xref><xref ref-type="fig" rid="F5">, 5</xref>). 2) <italic><tp:taxon-name>Notopygos flavus</tp:taxon-name></italic> <!--PageBreak--><!--PageBreak-->Haswell, 1878 from northern Australia lacks any pigmentation pattern. 3) <italic><tp:taxon-name>Notopygos variabilis</tp:taxon-name></italic> Potts, 1909 from the Maldives differs from <italic><tp:taxon-name>Notopygos caribea</tp:taxon-name></italic> sp. n. mainly in caruncle shape (<xref ref-type="fig" rid="F4">Fig. 4A</xref>) and pigmentation pattern of live specimens, which is like a chessboard with orange spots (original description lacking illustration of pigmentation pattern). 4) <italic><tp:taxon-name>Notopygos sibogae</tp:taxon-name></italic> Horst, 1911 from Indonesia differs in that the pigmentation pattern includes a violet band around the notopodium and violet secondary cirri (original description lacking illustration of pigmentation pattern). 5) <italic><tp:taxon-name>Notopygos cirratus</tp:taxon-name></italic> Horst, 1911 from the Philippines differs in the pigmentation pattern grey with a dark band around the base of each notopodium and violet cirrophore, and in the intersegmentary location of the anus above an elevation. 6) <italic><tp:taxon-name>Notopygos gigas</tp:taxon-name></italic> Horst, 1911 from the south coast of Timor differs in the dissimilar anus location and branchiae shape, being three large stems in <italic><tp:taxon-name>Notopygos gigas</tp:taxon-name></italic>, while in <italic><tp:taxon-name>Notopygos caribea</tp:taxon-name></italic> sp. n. the branchial ramification lacks a defined pattern. 7) <italic><tp:taxon-name>Notopygos horsti</tp:taxon-name></italic> Monro, 1924 from northern Australia differs from <italic><tp:taxon-name>Notopygos caribea</tp:taxon-name></italic> sp. n. by having two series of circular projections on the caruncle median lobe (<xref ref-type="fig" rid="F4">Fig. 4B</xref>) instead of only one (<xref ref-type="fig" rid="F4">Fig. 4C</xref>) and by the intersegmental anus position. 8) <italic><tp:taxon-name>Notopygos andrewsi</tp:taxon-name></italic> Monro, 1924 from Christmas Island has a pigmentation pattern with crossed lines and raised longitudinal ridges and caruncle without pigmentation (<xref ref-type="fig" rid="F4">Fig. 4D, G</xref>), different from <italic><tp:taxon-name>Notopygos caribea</tp:taxon-name></italic> sp. n.</p><p>In addition, <xref ref-type="bibr" rid="B13">Horst (1911)</xref> suggested that <italic><tp:taxon-name>Notopygos gardineri</tp:taxon-name></italic> Potts, 1909 (Amirante Islands) and <italic><tp:taxon-name>Notopygos labiatus</tp:taxon-name></italic> McIntosh, 1885 (Philippine Islands) have the branchiae beginning on chaetiger 5. In <xref ref-type="table" rid="T1">Table 1</xref>, these species were omitted because the original descriptions do not provide this information. Therefore, to confirm this assertion it will be necessary to re-examine the types as part of a review the genus, with additional material from the Indo-Pacific region.</p></tp:treatment-sec><tp:treatment-sec><!--Section generated to contain objects referenced in tp:taxon-treatment.--><fig id="F4" position="float" orientation="portrait"><label>Figure 4.</label><caption><p>Caruncles and pigmentation pattern of some <italic><tp:taxon-name>Notopygos</tp:taxon-name></italic> species. <bold>A</bold> Caruncula of <italic><tp:taxon-name>Notopygos variabilis</tp:taxon-name></italic> <bold>B</bold> Caruncula of <italic><tp:taxon-name>Notopygos horsti</tp:taxon-name></italic> <bold>C</bold> Caruncula of <italic><tp:taxon-name>Notopygos caribea</tp:taxon-name></italic> sp. n. <bold>D</bold> Caruncula of <italic><tp:taxon-name>Notopygos andrewsi</tp:taxon-name></italic> <bold>E</bold> Caruncula and pigmentation pattern of <italic><tp:taxon-name>Notopygos ornata</tp:taxon-name></italic> from Mexican Pacific <bold>F</bold> Pigmentation pattern of <italic><tp:taxon-name>Notopygos caribea</tp:taxon-name></italic> sp. n. between chaetigers 6–7<bold>G</bold> Pigmentation pattern of <italic><tp:taxon-name>Notopygos andrewsi</tp:taxon-name></italic> anterior chaetigers. Redrawn from original descriptions: <bold>A,B,D,G</bold>. <bold>ECL</bold> elevated central lobe <bold>FLL</bold> flattened lateral lobe <bold>LA</bold> lateral antennae <bold>Li</bold> lips <bold>MA</bold> median antenna <bold>Pa</bold> palps.Scale bar: 3.5 mm.</p></caption><graphic xmlns:xlink="http://www.w3.org/1999/xlink" xlink:href="ZooKeys-223-069-g004.jpg" position="float" orientation="portrait" xlink:type="simple"/></fig><fig id="F5" position="float" orientation="portrait"><label>Figure 5.</label><caption><p>Neighbor-joining tree of COI sequences of two <italic><tp:taxon-name>Notopygos</tp:taxon-name></italic> species (K2P). * sequences from topotype specimens (photos: Leslie Harris).</p></caption><graphic xmlns:xlink="http://www.w3.org/1999/xlink" xlink:href="ZooKeys-223-069-g005.jpg" position="float" orientation="portrait" xlink:type="simple"/></fig></tp:treatment-sec><ref-list><ref id="B29"><mixed-citation xmlns:xlink="http://www.w3.org/1999/xlink" xlink:type="simple"><person-group><name name-style="western"><surname>Treadwell</surname><given-names>AL</given-names></name></person-group> (<year>1901</year>)<article-title> The polychaetous annelids of Porto Rico.</article-title><source>Bulletin of the United States Fish Commission </source><volume>20</volume>: <fpage>181</fpage>-<lpage>210</lpage>.</mixed-citation></ref><ref id="B7"><mixed-citation xmlns:xlink="http://www.w3.org/1999/xlink" xlink:type="simple"><person-group><name name-style="western"><surname>Grube</surname><given-names>AE</given-names></name></person-group> (<year>1855</year>)<article-title> Beschreibungen neuer oder wenig bekannter Anneliden. Archiv Naturgesch.</article-title><volume>21</volume>: <fpage>81</fpage>-<lpage>136</lpage>.</mixed-citation></ref><ref id="B11"><mixed-citation xmlns:xlink="http://www.w3.org/1999/xlink" xlink:type="simple"><person-group><name name-style="western"><surname>Hartwich</surname><given-names>G</given-names></name></person-group> (<year>1993</year>)<article-title> Die Polychaeten-Typen des Zoologischen Museums in Berlin.</article-title><source>Mitteilungen aus dem Zoologischen Museum Berlin </source><volume>69</volume>: <fpage>73</fpage>-<lpage>154</lpage>. doi: <ext-link ext-link-type="uri" xlink:href="http://dx.doi.org/10.1002/mmnz.19930690106" xlink:type="simple">10.1002/mmnz.19930690106</ext-link></mixed-citation></ref><ref id="B17"><mixed-citation xmlns:xlink="http://www.w3.org/1999/xlink" xlink:type="simple"><person-group><name name-style="western"><surname>Kinberg</surname><given-names>JGH</given-names></name></person-group> (<year>1910</year>)<source> Annulater. Kongliga Svenska Fregatten Eugenies Resa omkring jorden under befäl af C.A. Virgin aren 1851–1853. Uppsala &amp; Stockholm: Almquist &amp; Wiksells.</source></mixed-citation></ref><ref id="B8"><mixed-citation xmlns:xlink="http://www.w3.org/1999/xlink" xlink:type="simple"><person-group><name name-style="western"><surname>Grube</surname><given-names>AE</given-names></name></person-group> (<year>1857</year>)<source> Annulata Örstediana. Enumeratio Annulatorum, quae in itinere per Indiam occidentalem et Americam centralem annis 1845–1848. Vidensk Medd Dan Natrh Foren Köbenhavn 1857: 44–62 (publ. 1858).</source></mixed-citation></ref><ref id="B13"><mixed-citation xmlns:xlink="http://www.w3.org/1999/xlink" xlink:type="simple"><person-group><name name-style="western"><surname>Horst</surname><given-names>R</given-names></name></person-group> (<year>1911</year>)<article-title> On the genus <italic>Notopygos</italic> with some new species from the Malay Archipelago collected by the Siboga–Expedition.</article-title><source>Notes from the Leyden Museum </source><volume>33</volume>: <fpage>241</fpage>-<lpage>247</lpage>.</mixed-citation></ref></ref-list></tp:taxon-treatment>
