# Supplementary material for: Reestablishment of Notopygos megalops McIntosh, description of N. caribea sp. n. from the Greater Caribbean and barcoding of “amphiamerican” Notopygos species (Annelida, Amphinomidae)
Source: Zookeys. 2012 Sep 28;(223):69–84. doi: 10.3897/zookeys.223.3561 (PMC3501236; doi:10.3897/zookeys.223.3561)
Supplement: XML Treatment for Notopygos megalops [file zookeys.223.3561-treatment2.xml]

<!DOCTYPE tp:taxon-treatment
  PUBLIC "-//TaxonX//DTD Taxonomic Treatment Publishing DTD v0 20100105//EN" "tax-treatment-NSO.dtd">
<tp:taxon-treatment xmlns:tp="http://www.plazi.org/taxpub"><tp:treatment-meta><mixed-citation publication-type="journal"><person-group><name><surname>Yáñez-Rivera</surname><given-names>Beatriz</given-names></name><name><surname>Carrera-Parra</surname><given-names>Luis Fernando</given-names></name></person-group><article-title>Reestablishment of 
                    <italic>Notopygos megalops</italic> McIntosh, description of 
                    <italic>N. caribea</italic> sp. n. from the Greater Caribbean and barcoding of “amphiamerican” 
                    <italic>Notopygos</italic> species (Annelida, Amphinomidae)
                </article-title><source>Zookeys</source><day>28</day><month>9</month><year>2012</year><volume>2012</volume><issue>223</issue><fpage>69</fpage><lpage>84</lpage><pub-id pub-id-type="doi">10.3897/zookeys.223.3561</pub-id></mixed-citation></tp:treatment-meta><tp:nomenclature><tp:taxon-name>
                            <tp:taxon-name-part taxon-name-part-type="genus">Notopygos</tp:taxon-name-part>
                            <tp:taxon-name-part taxon-name-part-type="species">megalops</tp:taxon-name-part>
                        <object-id xmlns:xlink="http://www.w3.org/1999/xlink" xlink:type="simple">http://species-id.net/wiki/Notopygos_megalops</object-id>
								</tp:taxon-name><tp:taxon-authority>McIntosh, 1885</tp:taxon-authority><tp:taxon-status xmlns:xlink="http://www.w3.org/1999/xlink" xlink:type="simple">reinstated</tp:taxon-status><xref ref-type="fig" rid="F3">Figure 3</xref><tp:nomenclature-citation-list><tp:nomenclature-citation><tp:taxon-name>Notopygos megalops</tp:taxon-name><comment> McIntosh, 1885: 17–19. Pl. 1, fig. 1, Pl. 2a, fig. 3, 4.</comment></tp:nomenclature-citation><tp:nomenclature-citation><tp:taxon-name>Notopygos crinita</tp:taxon-name><comment><xref ref-type="bibr" rid="B27">Salazar-Vallejo 1997</xref>: 384–385 (<italic>partim, non</italic><xref ref-type="bibr" rid="B7">Grube 1855</xref>).</comment></tp:nomenclature-citation></tp:nomenclature-citation-list></tp:nomenclature><tp:treatment-sec sec-type="Type material"><title>Type material.</title><p>Holotype (juvenile) [BMNH 1885.12.1.12] Bermuda, <named-content xmlns:xlink="http://www.w3.org/1999/xlink" content-type="dwc:verbatimCoordinates" xlink:type="simple">32°07' N,  65°04'W</named-content>, Sta. 36, “Challenger”, April 1873, 55 m. Broken into two parts, damaged (<xref ref-type="fig" rid="F1">Fig. 1</xref>)<!--PageBreak-->.</p></tp:treatment-sec><tp:treatment-sec sec-type="Additional material"><title>Additional material.</title><p>[UMML 22.909] Near Jamaica, <named-content xmlns:xlink="http://www.w3.org/1999/xlink" content-type="dwc:verbatimCoordinates" xlink:type="simple">17°27'N; 78°10'W</named-content>, Sta. 1256, “R/V Pillsbury”, July 1970, 590 m. [UMML 22.903] Venezuela, <named-content xmlns:xlink="http://www.w3.org/1999/xlink" content-type="dwc:verbatimCoordinates" xlink:type="simple">10°57'N, 66°18'W</named-content>, Sta. 739, “R/V Pillsbury”, July 1968, 257m, juvenile (<xref ref-type="fig" rid="F1">Fig. 1</xref>).</p></tp:treatment-sec><tp:treatment-sec sec-type="Description"><title>Description, </title><p>Adult specimen (UMML 22.909) complete with 23 chaetigers, damaged, gut exposed, broken, posterior end in poor condition; body fusiform; 3 cm total length, 1 cm wide in the widest part. Prostomium semicircular without pigmented areas, four eyes. Median antenna lost, in central position of prostomium, lateral antennae and palps of similar length (0.7 mm). With stain, ventral surface of buccal lips conserved the stain displaying a glandular zone (<xref ref-type="fig" rid="F3">Fig. 3A</xref>). Mouth placed ventrally in chaetiger 3.</p><p>Caruncle oval (1.9 mm length, 0.8 mm wide), elevated lobe with about seven folds in the middle, a rectangular projection between each fold pair. Lateral lobes narrow, with a slightly folded edge, without pigmentation (<xref ref-type="fig" rid="F3">Fig. 3B</xref>).</p><p>Branchiae from chaetiger 6, present throughout body. Each branchia as a tuft of slender branchial filaments. First branchiae with a main stem, with seven branchial <!--PageBreak-->filaments; in median chaetigers with a main short stem, branching in four stems with five to seven branchial filaments each (<xref ref-type="fig" rid="F3">Fig. 3D</xref>).</p><p>Parapodia biramous, notopodium with double cirri and neuropodium with single ventral cirrus. Accessory cirrus simple, long (2 mm); main cirrus with robust short cirrophore (0.5 mm length) and slender and long cirrostyle (1.5–2.0 mm) in all chaetigers (<xref ref-type="fig" rid="F3">Fig. 3E</xref>). Ventral cirri of similar length (1 mm) along the body, last one smallest (0.7 mm).</p><p>Chaetae in noto- and neuropodia of two sizes, short and long. All neurochaetae slender (&lt;0.04 mm wide), long notochaetae (<xref ref-type="fig" rid="F3">Fig. 3C</xref>) twice as thick as short notochaetae. All chaetae asymmetrical furcates; ratio of difference between small and large tines is similar in all chaetae, varying from three to four times.</p><p>Anus dorsal in the intersegment 18–19. Posterior end margin with pair of short distal lobes.</p><p>Gametes: Unknown.</p><fig id="F3" position="float" orientation="portrait"><label>Figure 3.</label><caption><p><italic><tp:taxon-name>Notopygos megalops</tp:taxon-name></italic> McIntosh, 1885. <bold>A</bold> Prostomium <bold>B</bold> Caruncle <bold>C</bold> Notochaeta from chaetiger 15 <bold>D</bold> Branchia chaetiger 10 <bold>E</bold> Main dorsal cirrus from chaetiger 15. <bold>LA</bold> lateral antennae <bold>Li</bold> lips <bold>Pa</bold> palps. Scale bar: <bold>A, B, D, E</bold>= 0.5 mm, <bold>C</bold>= 100 μm.</p></caption><graphic xmlns:xlink="http://www.w3.org/1999/xlink" xlink:href="ZooKeys-223-069-g003.jpg" position="float" orientation="portrait" xlink:type="simple"/></fig><fig id="F4" position="float" orientation="portrait"><label>Figure 4.</label><caption><p>Caruncles and pigmentation pattern of some <italic><tp:taxon-name>Notopygos</tp:taxon-name></italic> species. <bold>A</bold> Caruncula of <italic><tp:taxon-name>Notopygos variabilis</tp:taxon-name></italic> <bold>B</bold> Caruncula of <italic><tp:taxon-name>Notopygos horsti</tp:taxon-name></italic> <bold>C</bold> Caruncula of <italic><tp:taxon-name>Notopygos caribea</tp:taxon-name></italic> sp. n. <bold>D</bold> Caruncula of <italic><tp:taxon-name>Notopygos andrewsi</tp:taxon-name></italic> <bold>E</bold> Caruncula and pigmentation pattern of <italic><tp:taxon-name>Notopygos ornata</tp:taxon-name></italic> from Mexican Pacific <bold>F</bold> Pigmentation pattern of <italic><tp:taxon-name>Notopygos caribea</tp:taxon-name></italic> sp. n. between chaetigers 6–7<bold>G</bold> Pigmentation pattern of <italic><tp:taxon-name>Notopygos andrewsi</tp:taxon-name></italic> anterior chaetigers. Redrawn from original descriptions: <bold>A,B,D,G</bold>. <bold>ECL</bold> elevated central lobe <bold>FLL</bold> flattened lateral lobe <bold>LA</bold> lateral antennae <bold>Li</bold> lips <bold>MA</bold> median antenna <bold>Pa</bold> palps.Scale bar: 3.5 mm.</p></caption><graphic xmlns:xlink="http://www.w3.org/1999/xlink" xlink:href="ZooKeys-223-069-g004.jpg" position="float" orientation="portrait" xlink:type="simple"/></fig></tp:treatment-sec><tp:treatment-sec sec-type="Distribution"><title>Distribution.</title><p>Greater Caribbean, 55 to 590 m.</p></tp:treatment-sec><tp:treatment-sec sec-type="Remarks"><title>Remarks.</title><p><italic><tp:taxon-name>Notopygos megalops</tp:taxon-name></italic> is characterized by branchiae beginning on chaetiger 6, with four main stems on median chaetigers; anus dorsal in the intersegment<!--PageBreak--> 18–19 and a short caruncle in comparison with other <italic><tp:taxon-name>Notopygos</tp:taxon-name></italic> species. The caruncle has a wide median lobe with seven wide folds and narrow lateral lobes. <xref ref-type="bibr" rid="B19">McIntosh (1885)</xref> indicated that only the cirrophore has a buff pigmentation; the material reviewed, including the holotype, lacks pigmentation, so we cannot corroborate this statement. McIntosh emphasized the serrations of neurochaetae, and the material examined enabled us to clarify that serrations are present in both noto- and neurochaetae on the first chaetigers.</p><p>The main attributes that permit us to associate the juvenile described in the original description with the adult forms are the caruncle, the position of the first branchiae, branchial branching, largest notochaeta and the stout cirrophore. <xref ref-type="bibr" rid="B19">McIntosh (1885</xref>: 18) described the caruncle as a “usual folded structure, a little more lax than in <italic><tp:taxon-name>Chloeia</tp:taxon-name></italic>”. In <italic><tp:taxon-name>Chloeia</tp:taxon-name></italic> the lateral lobes usually are narrower than in <italic><tp:taxon-name>Notopygos</tp:taxon-name></italic>, which generally are large and flattened. The caruncle in <italic><tp:taxon-name>Notopygos megalops</tp:taxon-name></italic> has narrow lateral lobes, and relaxed folds in the median lobe (<xref ref-type="fig" rid="F3">Fig. 3B</xref>).</p><p><xref ref-type="bibr" rid="B10">Hartman (1959)</xref> suggest that <italic><tp:taxon-name>Notopygos megalops</tp:taxon-name></italic> is a synonym of <italic><tp:taxon-name>Notopygos crinita</tp:taxon-name></italic>. <xref ref-type="bibr" rid="B5">Ebbs (1966)</xref> pointed out the differentiation in the details of branchial branching discussed by MacIntosh (1855) to differentiate the two species; however, he considered that the differences in chaetae were only minor variations as in other amphinomids. Thus, he supported the statement by Hartman. <xref ref-type="bibr" rid="B27">Salazar-Vallejo (1997)</xref>, despite having reviewed the holotype of <italic><tp:taxon-name>Notopygos megalops</tp:taxon-name></italic>, followed Hartman’s opinion and regarded it as a junior synonym of <italic><tp:taxon-name>Notopygos crinita</tp:taxon-name></italic>.</p><p>Only two species of the genus have branchiae beginning on chaetiger 6: <italic><tp:taxon-name>Notopygos megalops</tp:taxon-name></italic> and <italic><tp:taxon-name>Notopygos hispidus</tp:taxon-name></italic> Potts, 1909 from the Seychelles. The latter has a complex pigmentation pattern, and a well-developed caruncle with expanded lateral lobes, with about 20 folds and continuous projection between folds in the elevated lobe. In addition, the anus is on chaetiger 21. We consider that there are sufficient features to distinguish <italic><tp:taxon-name>Notopygos megalops</tp:taxon-name></italic> from the other <italic><tp:taxon-name>Notopygos</tp:taxon-name></italic> species; thus, we regard it as a valid species.</p><p>The caruncle in juvenile specimens is not completely developed; however, the branchiae beginning on chaetiger 6 and the large size of the notochaetae permit species identification.</p></tp:treatment-sec><tp:treatment-sec><!--Section generated to contain objects referenced in tp:taxon-treatment.--><fig id="F1" position="float" orientation="portrait"><label>Figure 1.</label><caption><p>Localities from material reviewed. Circles: <italic><tp:taxon-name>Notopygos caribea</tp:taxon-name></italic> sp. n., squares: <italic><tp:taxon-name>Notopygos megalops</tp:taxon-name></italic>, red: type material, blue: additional material.</p></caption><graphic xmlns:xlink="http://www.w3.org/1999/xlink" xlink:href="ZooKeys-223-069-g001.jpg" position="float" orientation="portrait" xlink:type="simple"/></fig></tp:treatment-sec><ref-list><ref id="B27"><mixed-citation xmlns:xlink="http://www.w3.org/1999/xlink" xlink:type="simple"><person-group><name name-style="western"><surname>Salazar-Vallejo</surname><given-names>SI</given-names></name></person-group> (<year>1997</year>)<article-title> Anfinómidos y eufrosínidos (Polychaeta) del Caribe mexicano con claves para las especies reconocidas del Gran Caribe.</article-title><source>Revista de Biología Tropical </source><volume>45</volume>: <fpage>379</fpage>-<lpage>390</lpage>.</mixed-citation></ref><ref id="B7"><mixed-citation xmlns:xlink="http://www.w3.org/1999/xlink" xlink:type="simple"><person-group><name name-style="western"><surname>Grube</surname><given-names>AE</given-names></name></person-group> (<year>1855</year>)<article-title> Beschreibungen neuer oder wenig bekannter Anneliden. Archiv Naturgesch.</article-title><volume>21</volume>: <fpage>81</fpage>-<lpage>136</lpage>.</mixed-citation></ref><ref id="B19"><mixed-citation xmlns:xlink="http://www.w3.org/1999/xlink" xlink:type="simple"><person-group><name name-style="western"><surname>McIntosh</surname><given-names>WC</given-names></name></person-group> (<year>1885</year>)<article-title> Report on the Annelida Polychæta collected by H.M.S. Challenger during the years 1873–76. Challenger Rep.</article-title><volume>12</volume>: <fpage>1</fpage>-<lpage>554</lpage>.</mixed-citation></ref><ref id="B10"><mixed-citation xmlns:xlink="http://www.w3.org/1999/xlink" xlink:type="simple"><person-group><name name-style="western"><surname>Hartman</surname><given-names>O</given-names></name></person-group> (<year>1959</year>)<article-title> Catalogue of the Polychaetous Annelids of the World, Pt. 1.</article-title><source>Allan Hancock Occasional Papers </source><volume>23</volume>: <fpage>1</fpage>-<lpage>353</lpage>.</mixed-citation></ref><ref id="B5"><mixed-citation xmlns:xlink="http://www.w3.org/1999/xlink" xlink:type="simple"><person-group><name name-style="western"><surname>Ebbs</surname><given-names>NK</given-names></name></person-group> (<year>1966</year>)<article-title> The coral-inhabiting polychaetes of the northern Florida reef tract.</article-title><source>Bulletin of Marine Science </source><volume>16</volume>: <fpage>485</fpage>-<lpage>555</lpage>.</mixed-citation></ref></ref-list></tp:taxon-treatment>
